# Supplementary material for: Irreversible Electroporation Mediates Glioma Apoptosis via Upregulation of AP-1 and Bim: Transcriptome Evidence
Source: Brain Sci. 2022 Oct 29;12(11):1465. doi: 10.3390/brainsci12111465 (PMC9688309; doi:10.3390/brainsci12111465)
Supplement: Supplementary file 1 [file brainsci-12-01465-s001.zip]

Archive with 1 entries (1 files):
- brainsci-1954767-supplementary.pdf
